# Supplementary material for: Spatially distinct epithelial and mesenchymal cell subsets along progressive lineage restriction in the branching embryonic mammary gland
Source: EMBO J. 2024 May 17;43(12):3. doi: 10.1038/s44318-024-00115-3 (PMC11183262; doi:10.1038/s44318-024-00115-3)
Supplement: Supplementary file 1 — Source data Fig. 2 [file 44318_2024_115_MOESM1_ESM.zip]

Archive with 16 entries (12 files):
- SD Figure 2 no microscopy/
- __MACOSX/._SD Figure 2 no microscopy
- SD Figure 2 no microscopy/.DS_Store
- __MACOSX/SD Figure 2 no microscopy/._.DS_Store
- SD Figure 2 no microscopy/2F/
- __MACOSX/SD Figure 2 no microscopy/._2F
- SD Figure 2 no microscopy/2K/
- __MACOSX/SD Figure 2 no microscopy/._2K
- SD Figure 2 no microscopy/2L/
- __MACOSX/SD Figure 2 no microscopy/._2L
- SD Figure 2 no microscopy/2F/2F_Quantification Anxa1 and Cxcl14 transcripts.xlsx
- __MACOSX/SD Figure 2 no microscopy/2F/._2F_Quantification Anxa1 and Cxcl14 transcripts.xlsx
- SD Figure 2 no microscopy/2K/2K_Quantification Anxa1 and Cd74 transcripts.xlsx
- __MACOSX/SD Figure 2 no microscopy/2K/._2K_Quantification Anxa1 and Cd74 transcripts.xlsx
- SD Figure 2 no microscopy/2L/2L_Quantification Cxcl14. and Cd74 transcripts.xlsx
- __MACOSX/SD Figure 2 no microscopy/2L/._2L_Quantification Cxcl14. and Cd74 transcripts.xlsx
