# Supplementary material for: Spatially distinct epithelial and mesenchymal cell subsets along progressive lineage restriction in the branching embryonic mammary gland
Source: EMBO J. 2024 May 17;43(12):3. doi: 10.1038/s44318-024-00115-3 (PMC11183262; doi:10.1038/s44318-024-00115-3)
Supplement: Supplementary file 1 — Source data Fig. 2 [file 44318_2024_115_MOESM1_ESM.zip › SD Figure 2 no microscopy/2F/2F_Quantification Anxa1 and Cxcl14 transcripts.xlsx]

## Sheet: Anxa1_Cxcl14_E13
Quantification of the proportion of Anxa1 and Cxcl14 transcripts at E13.5
	Outer ring				Middle ring				Internal ring
	Experiment #1	Experiment #2	Experiment #3	Experiment #4	Experiment #1	Experiment #2	Experiment #3	Experiment #4	Experiment #1	Experiment #2	Experiment #3	Experiment #4
Luminal Probe - Anxa1	42.8571	33.3333	30.137	41.6667	28.5714	15.1515	23.2877	29.1667	28.5714	51.5152	46.5753	29.1667
Basal Probe - Cxcl14	52.5106	50.8066	43.3696	44.294	29.6431	33.2114	29.5848	29.8839	17.8463	15.9819	27.0455	25.8221

## Sheet: Anxa1_Cxcl14_E14
Quantification of the proportion of Anxa1 and Cxcl14 transcripts at E14.5
	Outer ring			Middle ring			Internal ring
	Experiment #1	Experiment #2	Experiment #3	Experiment #1	Experiment #2	Experiment #3	Experiment #1	Experiment #2	Experiment #3
Luminal Probe - Anxa1	34.1463	50	19.5652	28.4553	28.5714	30.4348	37.3984	21.4286	50
Basal Probe - Cxcl14	45.4257	49.7207	57.1132	32.2109	30.7692	30.7027	22.3634	19.5101	12.1841

## Sheet: Anxa1_Cxcl14_E15
Quantification of the proportion of Anxa1 and Cxcl14 transcripts at E15.5
	Outer ring					Middle ring					Internal ring
	Experiment #1	Experiment #2	Experiment #3	Experiment #4	Experiment #5	Experiment #1	Experiment #2	Experiment #3	Experiment #4	Experiment #5	Experiment #1	Experiment #2	Experiment #3	Experiment #4	Experiment #5
Luminal Probe - Anxa1	9.09091	22.7823	38.0952	17.1756	25.2717	19.6803	24.5968	9.52381	15.7761	33.1522	71.2288	52.621	52.381	67.0483	41.5761
Basal Probe - Cxcl14	58.0971	53.8198	52.5976	52.2173	63.0995	34.3689	30.1175	28.7835	35.1323	30.1859	7.53398	16.0627	18.6189	12.6504	6.71463
