# Supplementary material for: Spatially distinct epithelial and mesenchymal cell subsets along progressive lineage restriction in the branching embryonic mammary gland
Source: EMBO J. 2024 May 17;43(12):3. doi: 10.1038/s44318-024-00115-3 (PMC11183262; doi:10.1038/s44318-024-00115-3)
Supplement: Supplementary file 1 — Source data Fig. 2 [file 44318_2024_115_MOESM1_ESM.zip › SD Figure 2 no microscopy/2K/2K_Quantification Anxa1 and Cd74 transcripts.xlsx]

## Sheet: Anxa1_Cd74_E13_quantification
Quantification of the proportion of Anxa1 and Cd74 transcripts at E13.5
	Outer ring		Middle ring		Internal ring
	Experiment #1	Experiment #2	Experiment #1	Experiment #2	Experiment #1	Experiment #2
Luminal Probe - Anxa1	50	42.8571	40	28.5714	10	28.5714
Hybrid Probe - Cd74	41.844	59.6154	41.1348	28.2051	17.0213	12.1795

## Sheet: Anxa1_Cd74_E15_quantification
Quantification of the proportion of Anxa1 and Cd74 transcripts at E15.5
	Outer ring		Middle ring		Internal ring
	Experiment #1	Experiment #2	Experiment #1	Experiment #2	Experiment #1	Experiment #2
Luminal Probe - Anxa1	15	19.8807	15	22.8628	70	57.2565
Hybrid Probe - Cd74	60.221	55.5556	24.3094	26.6667	15.4696	17.7778
