# Supplementary material for: Spatially distinct epithelial and mesenchymal cell subsets along progressive lineage restriction in the branching embryonic mammary gland
Source: EMBO J. 2024 May 17;43(12):3. doi: 10.1038/s44318-024-00115-3 (PMC11183262; doi:10.1038/s44318-024-00115-3)
Supplement: Supplementary file 1 — Source data Fig. 2 [file 44318_2024_115_MOESM1_ESM.zip › SD Figure 2 no microscopy/2L/2L_Quantification Cxcl14. and Cd74 transcripts.xlsx]

## Sheet: Cxcl14_Cd74_E13_quantification
Quantification of the proportion of Cxcl14 and Cd74 transcripts at E13.5
	Outer ring		Middle ring		Internal ring
	Experiment #1	Experiment #2	Experiment #1	Experiment #2	Experiment #1	Experiment #2
Basal Probe - Cxcl14	52.0792	55.9355	31.8317	33.3226	16.0891	10.7419
Hybrid Probe - Cd74	59.4118	54.023	27.0588	34.4828	13.5294	11.4943

## Sheet: Cxcl14_Cd74_E15_quantification
Quantification of the proportion of Cxcl14 and Cd74 transcripts at E15.5
	Outer ring		Middle ring		Internal ring
	Experiment #1	Experiment #2	Experiment #1	Experiment #2	Experiment #1	Experiment #2
Basal Probe - Cxcl14	59.0925	51.6372	32.5541	35.8108	8.35339	12.552
Hybrid Probe - Cd74	62.3596	53.3333	25.2809	30	12.3596	16.6667
