# Supplementary material for: Spatially distinct epithelial and mesenchymal cell subsets along progressive lineage restriction in the branching embryonic mammary gland
Source: EMBO J. 2024 May 17;43(12):3. doi: 10.1038/s44318-024-00115-3 (PMC11183262; doi:10.1038/s44318-024-00115-3)
Supplement: Supplementary file 2 — Source data Fig. 5 [file 44318_2024_115_MOESM2_ESM.zip]

Archive with 38 entries (29 files):
- SD Figure 5 no microscopy/
- __MACOSX/._SD Figure 5 no microscopy
- SD Figure 5 no microscopy/5I/
- __MACOSX/SD Figure 5 no microscopy/._5I
- SD Figure 5 no microscopy/5G/
- __MACOSX/SD Figure 5 no microscopy/._5G
- SD Figure 5 no microscopy/5A/
- __MACOSX/SD Figure 5 no microscopy/._5A
- SD Figure 5 no microscopy/5F/
- __MACOSX/SD Figure 5 no microscopy/._5F
- SD Figure 5 no microscopy/.DS_Store
- __MACOSX/SD Figure 5 no microscopy/._.DS_Store
- SD Figure 5 no microscopy/5C/
- __MACOSX/SD Figure 5 no microscopy/._5C
- SD Figure 5 no microscopy/5D/
- __MACOSX/SD Figure 5 no microscopy/._5D
- SD Figure 5 no microscopy/5E/
- __MACOSX/SD Figure 5 no microscopy/._5E
- SD Figure 5 no microscopy/5B/
- __MACOSX/SD Figure 5 no microscopy/._5B
- SD Figure 5 no microscopy/5I/5I_Area_DMSO vs BGJ398.xlsx
- __MACOSX/SD Figure 5 no microscopy/5I/._5I_Area_DMSO vs BGJ398.xlsx
- SD Figure 5 no microscopy/5G/5G_Branch Diameter_Ctrl vs FGF10.xlsx
- __MACOSX/SD Figure 5 no microscopy/5G/._5G_Branch Diameter_Ctrl vs FGF10.xlsx
- SD Figure 5 no microscopy/5A/Info Figure 5A.txt
- __MACOSX/SD Figure 5 no microscopy/5A/._Info Figure 5A.txt
- SD Figure 5 no microscopy/5A/.DS_Store
- __MACOSX/SD Figure 5 no microscopy/5A/._.DS_Store
- SD Figure 5 no microscopy/5F/5F_Number of branches_Ctrl vs FGF10.xlsx
- __MACOSX/SD Figure 5 no microscopy/5F/._5F_Number of branches_Ctrl vs FGF10.xlsx
- SD Figure 5 no microscopy/5C/5C_Area_Ctrl vs FGF10.xlsx
- __MACOSX/SD Figure 5 no microscopy/5C/._5C_Area_Ctrl vs FGF10.xlsx
- SD Figure 5 no microscopy/5D/Info Figure 5D.txt
- __MACOSX/SD Figure 5 no microscopy/5D/._Info Figure 5D.txt
- SD Figure 5 no microscopy/5E/5E %EdU+ MECs Control vs FGF10.xlsx
- __MACOSX/SD Figure 5 no microscopy/5E/._5E %EdU+ MECs Control vs FGF10.xlsx
- SD Figure 5 no microscopy/5B/5B_Velocity_Ctrl vs FGF10.xlsx
- __MACOSX/SD Figure 5 no microscopy/5B/._5B_Velocity_Ctrl vs FGF10.xlsx
