# Supplementary material for: Spatially distinct epithelial and mesenchymal cell subsets along progressive lineage restriction in the branching embryonic mammary gland
Source: EMBO J. 2024 May 17;43(12):3. doi: 10.1038/s44318-024-00115-3 (PMC11183262; doi:10.1038/s44318-024-00115-3)
Supplement: Supplementary file 2 — Source data Fig. 5 [file 44318_2024_115_MOESM2_ESM.zip › SD Figure 5 no microscopy/5I/5I_Area_DMSO vs BGJ398.xlsx]

## Sheet: Sheet1
File	Experiment	Condition	Start	Area	Notes
BGJ398_NewSettings_2023_11_03__18_05_55_003	1	BGJ	0	31734.6
BGJ398_NewSettings_2023_11_03__18_05_55_002	1	BGJ	0	4254.77
BGJ398_NewSettings_2023_11_03__18_05_55_001	1	BGJ	0	7173.82
Control_001_2023_11_03__14_28_36_Stitch	1	Control	0	157345
Control_002_2023_11_03__15_23_12_Stitch	1	Control	0	333359
Control_003_2023_11_03__17_22_24	1	Control	0	20990.6
CR110_Female_BGJ_d4_001	2	BGJ	4	41195.7
CR110_Female_BGJ_d4_001	2	BGJ	4	23521.4
CR113_Female_DMSO_d4_001	2	Control	4	187467
CR113_Female_DMSO_d4_001	2	Control	4	199333
CR111_Female_DMSO_d4_001	2	Control	4	160793
CD123_Females_DMSO_25x06_001	3	Control	4	177871	Control in panel 5H
CD123_Females_DMSO_25x06_001	3	Control	4	153712
CD123_Females_DMSO_25x06_001	3	Control	4	375581
CD123_Females_DMSO_25x06_002	3	Control	4	59793.2
CD123_Females_DMSO_25x06_002	3	Control	4	78719.1
CD124_Females_BGJ398_25x_002	3	BGJ	4	34989.1	BGJ in panel 5H
CD124_Females_BGJ398_25x_002	3	BGJ	4	24917.1
