# Supplementary material for: Spatially distinct epithelial and mesenchymal cell subsets along progressive lineage restriction in the branching embryonic mammary gland
Source: EMBO J. 2024 May 17;43(12):3. doi: 10.1038/s44318-024-00115-3 (PMC11183262; doi:10.1038/s44318-024-00115-3)
Supplement: Supplementary file 2 — Source data Fig. 5 [file 44318_2024_115_MOESM2_ESM.zip › SD Figure 5 no microscopy/5G/5G_Branch Diameter_Ctrl vs FGF10.xlsx]

## Sheet: Sheet1
Quantification branch diameter
Control					FGF10
	Branch #	Length				Branch #	Length
Explant 1	1	89.869			Explant 1	1	55.045
	2	80.555				2	50.097
	3	81.668				3	62.271
	4	64.603				4	42.59
Explant 2	1	65.965			Explant 2	1	60.231
	2	59.822				2	103.868
	3	44.587				3	79.746
Explant 3	1	72.095				4	89.857
	2	90.648				5	47.921
	3	106.092			Explant 3	1	70.604
	4	119.892				2	58.71
Explant 4	1	54.627				3	54.839
	2	113.71				4	71.061
	3	132.273			Explant 4	1	66.552
Explant 5	1	89.005				2	79.04
	2	67.461			Explant 5	1	63.04
	3	99.317				2	58.314
	4	73.982				3	50.816
Explant 6	1	71.413				4	49.989
	2	88.918				5	38.73
	3	79.123				6	42.009
	4	99.477			Explant 6	1	59.221
	5	101.382				2	65.913
Explant 7	1	98.414				3	82.151
	2	58.267				4	111.548
	3	111.926				5	104.065
	4	80.399			Explant 7	1	42.255
	5	89.226				2	53.123
	6	110.575
	7	82.781
	8	93.29
	9	106.666
Explant 8	1	127.807
	2	87
	3	57.546
	4	117.141
	5	73.74
