# Supplementary material for: Spatially distinct epithelial and mesenchymal cell subsets along progressive lineage restriction in the branching embryonic mammary gland
Source: EMBO J. 2024 May 17;43(12):3. doi: 10.1038/s44318-024-00115-3 (PMC11183262; doi:10.1038/s44318-024-00115-3)
Supplement: Supplementary file 2 — Source data Fig. 5 [file 44318_2024_115_MOESM2_ESM.zip › SD Figure 5 no microscopy/5F/5F_Number of branches_Ctrl vs FGF10.xlsx]

## Sheet: Sheet1
Quantification number of branches
Control
	Number of branches
Explant 1	6
Explant 2	4
Explant 3	4
Explant 4	3
Explant 5	5
Explant 6	10
Explant 7	8
Explant 8	5
FGF10
	Number of branches
Explant 1	5
Explant 2	6
Explant 3	4
Explant 4	3
Explant 5	6
Explant 6	6
Explant 7	2
