# Supplementary material for: Spatially distinct epithelial and mesenchymal cell subsets along progressive lineage restriction in the branching embryonic mammary gland
Source: EMBO J. 2024 May 17;43(12):3. doi: 10.1038/s44318-024-00115-3 (PMC11183262; doi:10.1038/s44318-024-00115-3)
Supplement: Supplementary file 2 — Source data Fig. 5 [file 44318_2024_115_MOESM2_ESM.zip › SD Figure 5 no microscopy/5C/5C_Area_Ctrl vs FGF10.xlsx]

## Sheet: Sheet1
Control conditions
Hours	Area explant 1	Increase in area respect to T0		Area explant 2	Increase in area respect to T0		Area explant 3	Increase in area respect to T0		Area explant 4	Increase in area respect to T0		Area explant 5	Increase in area respect to T0		Area explant 6	Increase in area respect to T0		Area explant 7	Increase in area respect to T0		Area explant 8	Increase in area respect to T0
1	19334.8	1		50436.8	1		72549	1		52606.4	1		47632.2	1		98996	1		106589	1		77331.1	1
2	20019.8	1.03543		51821.5	1.02745		72863.4	1.00433								104594	1.05655		107745	1.01085		81769.7	1.0574
3	20564.5	1.0636		53564.4	1.06201		74294.4	1.02406		57113.4	1.08567		52517.5	1.10256		104594	1.05655		112307	1.05365		86799.9	1.12245
4	20804.5	1.07602		55492.8	1.10024		78402.7	1.08069								115840	1.17015		115928	1.08762		94938.2	1.22769
5	21867.4	1.13099		56664.7	1.12348		81250.9	1.11995		59794.2	1.13663		55765.7	1.17076		119971	1.21187		120786	1.13319		98279.5	1.27089
6	22337.2	1.15529		58369.4	1.15728		87016.4	1.19941								119971	1.21187		125413	1.17661		103550	1.33904
7	22955.1	1.18724		60337	1.19629		90705.6	1.25027		62499.2	1.18805		61135	1.28348		128472	1.29775		131555	1.23423		108167	1.39875
8	24669.9	1.27594		61997.3	1.22921		93931.6	1.29473								135084	1.36454		133638	1.25377		112063	1.44913
9	26183.1	1.3542		63184.5	1.25275		97902	1.34946		67629.3	1.28557		70253.6	1.47492		141446	1.4288		142154	1.33367		118426	1.53141
10	28629.8	1.48074		65008.3	1.28891		100968	1.39172								152451	1.53998		146484	1.3743		123853	1.6016
11	29977	1.55042		65803.2	1.30467		104685	1.44295		78019	1.48307		80188.4	1.68349		156547	1.58134		153117	1.43652		129384	1.67312
12	32616.9	1.68696		67180.2	1.33197		109882	1.51459								162339	1.63985		154563	1.45009		132221	1.70981
13	35127.5	1.81681		68712.9	1.36236		114967	1.58468		88404	1.68048		89277.4	1.87431		170611	1.72341		160028	1.50136		136748	1.76835
14	36966.6	1.91192		69711.1	1.38215		120605	1.6624								164498	1.66166		163730	1.53609		140584	1.81796
15	39881.4	2.06268		72196.2	1.43142		126098	1.7381		96260.4	1.82982		97130.4	2.03918		161388	1.63024		168007	1.57622		145402	1.88026
16	43703.4	2.26035		73672.7	1.46069		135643	1.86968								178865	1.80679		171240	1.60655		148712	1.92305
17	48588.4	2.51301		76716.1	1.52103		141941	1.95648		106557	2.02555		106651	2.23905		175436	1.77216		175965	1.65088		148838	1.92468
18	51590.8	2.6683		79133.9	1.56897		149016	2.05401								182731	1.84584
19	56227.3	2.90809		81556.8	1.61701		156588	2.15837		117201	2.22787		112377	2.35927		188936	1.90852
20	59348.1	3.0695		83787.3	1.66123		163594	2.25494								207138	2.09239
21	61199.9	3.16528		87157.4	1.72805		169133	2.33129		123600	2.34952		118279	2.48317		207314	2.09416
22	63377.7	3.27792		90150.6	1.7874											207231	2.09332
23	66681.5	3.44879		91476.5	1.81368					133743	2.54234		130883	2.74779		218525	2.20741
24	70745.2	3.65896		92630.5	1.83656											221178	2.23421
FGF10
Hours	Area FGF10 explant 1	Increase in area respect to T0		Area FGF10 explant 2	Increase in area respect to T0		Area FGF10 explant 3	Increase in area respect to T0		Area FGF10 explant 4	Increase in area respect to T0		Area FGF10 explant 5	Increase in area respect to T0		Area FGF10 explant 6	Increase in area respect to T0		Area FGF10 explant 7	Increase in area respect to T0
1	40017.6	1		41814.3	1		44041.8	1		45002.6	1		56268	1		48626.7	1		20472.6	1
2	42736.3	1.06794		42309.8	1.01185		46588.1	1.05782		46256.4	1.02786		58189	1.03414		50288.7	1.03418		21848.7	1.06722
3	45239.6	1.13049		42421.8	1.01453		46321	1.05175		46545.1	1.03427		58639	1.04214		51304.9	1.05508		22750	1.11124
4	45825.5	1.14513		47376.6	1.13302		48178	1.09392		46764.8	1.03916		60348	1.07251		55634.1	1.14411		23329.5	1.13955
5	47393.8	1.18432		47820.4	1.14364		49612.7	1.12649		49436.1	1.09852		62059	1.10292		58235.7	1.19761		23541.4	1.1499
6	48363.3	1.20855		52271.1	1.25008		51159.5	1.16161		51202.6	1.13777		65813	1.16963		61290.1	1.26042		24517.6	1.19758
7	51642	1.29048		52296.9	1.2507		53628.3	1.21767		52986.3	1.17741		68328	1.21433		62810.1	1.29168		25437.6	1.24252
8	57169.9	1.42862		53973	1.29078		57109.6	1.29671		54218.5	1.20479		71090	1.26342		65367.4	1.34427		26152.4	1.27744
9	56670.1	1.41613		57049.3	1.36435		58630.5	1.33125		56493.5	1.25534		74924	1.33156		71088.1	1.46192		26772.8	1.30774
10	58522.8	1.46242		57622.3	1.37805		60397	1.37136		57984.2	1.28846		77541	1.37807		74759.5	1.53742		26772.8	1.30774
11	64326.4	1.60745		60276.3	1.44152		62783.9	1.42555		58695.1	1.30426		81535	1.44905		77507.5	1.59393		27893.7	1.36249
12	65089	1.62651		61116.5	1.46162		65808.5	1.49423		59431.9	1.32063		84241	1.49714		83517.6	1.71753		29955.7	1.46321
13	68785.7	1.71888		63318.2	1.51427		69630.2	1.581		60995.9	1.35539		90549	1.60925		87691	1.80335		31007.6	1.51459
14	71737	1.79264		66950.3	1.60113		72271.3	1.64097		61870.5	1.37482		94135	1.67298		90854.4	1.86841		31324.2	1.53005
15	78199.8	1.95413		67635.3	1.61752		75769.8	1.72041		62977.8	1.39943		100166	1.78016		94112.1	1.9354		32968.4	1.61037
16	82422.2	2.05965		68173.9	1.6304		78454	1.78135		65894.7	1.46424		108458	1.92753		97845.6	2.01218		34022	1.66183
17	81030.5	2.02487		71224.3	1.70335		82129.2	1.8648		68277.3	1.51719		114054	2.02698		97845.6	2.01218		35152.2	1.71704
18	85153.8	2.12791		77385.5	1.8507		86782.4	1.97046		69768	1.55031		119969	2.1321		110605	2.27458		37428.7	1.82823
19	89048.7	2.22524		78557.4	1.87872		89445.1	2.03091		74046.4	1.64538		125146	2.22411		113209	2.32812		39456.7	1.92729
20	95347.8	2.38264		80026.6	1.91386		93615.8	2.12561		76282.5	1.69507		128966	2.292		116317	2.39205		41964.7	2.0498
21	100764	2.51798		80009.4	1.91345		94736	2.15105		78182.6	1.73729		132705	2.35845		119707	2.46176		44449.8	2.17118
22	104172	2.60314		83038.3	1.98588		99725.2	2.26433		82633.3	1.83619		137671	2.4467
23	107403	2.68389		83090	1.98712		102685	2.33154		85438.2	1.89852		148272	2.6351
24	115365	2.88286		86885.8	2.0779		108075	2.45392		89988	1.99962		152842	2.71632
