# Supplementary material for: Spatially distinct epithelial and mesenchymal cell subsets along progressive lineage restriction in the branching embryonic mammary gland
Source: EMBO J. 2024 May 17;43(12):3. doi: 10.1038/s44318-024-00115-3 (PMC11183262; doi:10.1038/s44318-024-00115-3)
Supplement: Supplementary file 2 — Source data Fig. 5 [file 44318_2024_115_MOESM2_ESM.zip › SD Figure 5 no microscopy/5D/Info Figure 5D.txt]

For Figure 5D Control: Slide 6 

For Figure 5D +FGF10: Slide 20
