# Supplementary material for: Spatially distinct epithelial and mesenchymal cell subsets along progressive lineage restriction in the branching embryonic mammary gland
Source: EMBO J. 2024 May 17;43(12):3. doi: 10.1038/s44318-024-00115-3 (PMC11183262; doi:10.1038/s44318-024-00115-3)
Supplement: Supplementary file 2 — Source data Fig. 5 [file 44318_2024_115_MOESM2_ESM.zip › SD Figure 5 no microscopy/5E/5E %EdU+ MECs Control vs FGF10.xlsx]

## Sheet: 5E
Control treated explants
ROI	Number of Nuclei in epithelium	Number of Edu+ nuclei in epithelial cells	% EDU+ MECs
1	2794	904	32.355
2	1606	649	40.411
3	2091	811	38.7853
4	923	283	30.6609
5	548	260	47.4453
6	246	91	36.9919
FGF10 treated explants
ROI	Number of Nuclei in epithelium	Number of Edu+ nuclei in epithelial cells	% EDU+ MECs
1	612	114	18.6275
2	85	37	43.5294
3	4291	724	16.8725
4	3597	1153	32.0545
5	911	226	24.8079
6	850	301	35.4118
