# Supplementary material for: Spatially distinct epithelial and mesenchymal cell subsets along progressive lineage restriction in the branching embryonic mammary gland
Source: EMBO J. 2024 May 17;43(12):3. doi: 10.1038/s44318-024-00115-3 (PMC11183262; doi:10.1038/s44318-024-00115-3)
Supplement: Supplementary file 2 — Source data Fig. 5 [file 44318_2024_115_MOESM2_ESM.zip › SD Figure 5 no microscopy/5B/5B_Velocity_Ctrl vs FGF10.xlsx]

## Sheet: Sheet1
Quantification Velocity of growth
Control				FGF10
	Branch #	Velocity			Branch #	Velocity
Explant 1	1	0.2913		Explant 1	1	0.153959
	2	0.106327			2	0.279456
	3	0.20687			3	0.355511
	4	0.119909			4	0.303217
Explant 2	1	0.10132			5	0.15335
	2	0.114075			6	0.176467
	3	0.112061			7	0.210025
	4	0.139755		Explant 2	1	0.205143
Explant 3	1	0.232826			2	0.159169
	2	0.147163			3	0.248717
	3	0.221447			4	0.146656
	4	0.238332			5	0.263376
Explant 4	1	0.135023			6	0.26365
	2	0.276923			7	0.173491
	3	0.180398			8	0.20286
	4	0.191602			9	0.30096
	5	0.173349		Explant 3	1	0.196441
	6	0.220523			2	0.197474
	7	0.13065			3	0.21095
Explant 5	1	0.155878			4	0.203275
	2	0.164406			5	0.097
	3	0.167324			6	0.225385
	4	0.202896		Explant 4	1	0.1146
Explant 6	1	0.126309			2	0.21645
	2	0.165752			3	0.242561
	3	0.216164			4	0.2147
Explant 7	1	0.22025		Explant 5	1	0.289089
	2	0.255828			2	0.218644
	3	0.20576			3	0.317533
	4	0.1336			4	0.1432
	5	0.113408			5	0.1228
	6	0.148564			6	0.158978
	7	0.126473		Explant 6	1	0.10584
	8	0.221988			2	0.118
	9	0.150292		Explant 7	1	0.140667
Explant 8	1	0.111024			2	0.225
	2	0.077588			3	0.1468
	3	0.11976			4	0.107971
	4	0.125714		Explant 8	1	0.16985
	5	0.122892			2	0.233133
	6	0.12664			3	0.395859
	7	0.1274			4	0.226288
	8	0.106533		Explant 9	1	0.16772
					2	0.117267
					3	0.146047
					4	0.460368
					5	0.107367
					6	0.184767
				Explant 10	1	0.1508
					2	0.195333
					3	0.260893
				Explant 11	1	0.109686
					2	0.2139
					3	0.08285
				Explant 12	1	0.27028
					2	0.072947
